# Supplementary material for: THItoGene: a deep learning method for predicting spatial transcriptomics from histological images
Source: Brief Bioinform. 2023 Dec 25;25(1):bbad464. doi: 10.1093/bib/bbad464 (PMC10749789; doi:10.1093/bib/bbad464)
Supplement: supplementary_table_1_bbad464 [file supplementary_table_1_bbad464.xlsx]

## Sheet: Sheet1
Column Name	Description
Gene	Gene name
-log10 p value	Average -log10 p-value for each gene across all sections.
PCC	Average Pearson's correlation coefficient for each gene in all sections.
P value	Average p-value for each gene across all sections.

## Sheet: supplementary table 1
Supplementary table 1 Results of -log10p value ranking of THItoGene predicted genes in the HER2+ dataset
Gene	-log10 p value	PCC	P value
FN1	21.1081	0.448838	0.00594499
SCD	18.0435	0.441879	0.0011496
IGKC	16.9251	0.358891	0.0466599
FASN	15.2539	0.405832	0.000887219
GNAS	15.2127	0.416481	1.19e-06
IGHA1	14.7	0.373994	0.0123926
MYL12B	14.4574	0.393612	0.00106323
CLDN4	13.2664	0.386784	0.00033252
STMN1	13.1524	0.369001	0.0224909
CRABP2	13.0452	0.374725	0.0263051
TMEM123	12.8237	0.366687	0.000690326
RHOB	12.7969	0.368896	0.000644446
MUCL1	12.7925	0.347259	0.0300179
CCT4	12.5851	0.35712	0.0172266
TXNDC17	12.05	0.359027	0.00122763
ITGB6	12.0102	0.329974	0.039605
IGHG3	11.9569	0.302143	0.0153483
KRT8	11.8104	0.362908	0.0013264
IGLC2	11.5527	0.308834	0.0490216
HMGB2	11.5182	0.340531	0.0184137
GPRC5A	11.4081	0.327133	0.036806
SRSF1	11.1581	0.347624	0.018751
NDUFB2	11.1255	0.333642	0.0104165
NDRG1	10.9226	0.318512	0.0217741
HLA-DRA	10.5589	0.326178	0.0175823
C3	10.4688	0.331428	0.00127983
NDUFB3	10.3151	0.308916	0.0230589
TMBIM6	10.0894	0.339429	0.00663974
AGR2	10.0556	0.321638	0.00760343
NDUFA1	10.0123	0.323223	0.0035817
FADS2	9.88929	0.328803	0.0032686
IGHM	9.83329	0.275898	0.0244507
HSPB1	9.78932	0.323054	0.00669557
TMEM14B	9.54056	0.29401	0.0213554
PDCD5	9.49825	0.301023	0.0141475
CRACR2B	9.36378	0.319713	0.00026583
MGP	9.33293	0.327062	0.00102468
LUM	9.32186	0.300973	0.0392049
GATA3	9.25264	0.319234	0.00122272
IGLC3	9.20284	0.283791	0.061836
HLA-B	9.16948	0.31246	0.00573539
TNC	9.10326	0.299761	0.0212643
MID1IP1	9.07026	0.289533	0.06132
ATP5O	9.06651	0.30066	0.00240308
MRPL51	8.9354	0.305007	0.0318607
PRKCSH	8.83959	0.316275	8.54e-05
COL3A1	8.69753	0.285031	0.0533105
CD74	8.62873	0.300862	0.00141573
TANC2	8.62466	0.264574	0.035504
HNRNPUL2	8.59437	0.306738	0.0287308
ARF6	8.50157	0.302682	0.00691873
FOXP4	8.48265	0.314117	0.000956937
SRGN	8.45267	0.256465	0.0177583
PNMT	8.44368	0.293288	0.00162314
CPNE1	8.44134	0.297137	0.028017
COX5A	8.36473	0.289592	0.0249512
TEX2	8.33549	0.274894	0.0641504
RAB11FIP1	8.21247	0.265619	0.0496067
NDUFA12	8.17915	0.283495	0.0612422
NDUFC1	8.11793	0.291554	0.0167865
UBAP2L	8.09698	0.292385	0.0120583
PPP1R1B	8.08012	0.270523	0.0341006
CXCL10	8.0482	0.23634	0.0815802
CLDN3	7.96644	0.300461	0.000927964
VIM	7.95892	0.288721	0.00171168
MARS	7.93173	0.283041	0.0352225
FDPS	7.91976	0.282176	0.0226045
BSG	7.90314	0.290381	0.00626452
POSTN	7.83481	0.278057	0.0360675
TCEA3	7.78545	0.267102	0.0408796
ATP6AP1	7.78183	0.287124	0.0124162
ADI1	7.69229	0.289106	0.0104626
SPARC	7.69178	0.258686	0.075646
GANAB	7.68809	0.285302	0.0093641
QSOX1	7.68617	0.286004	0.0291814
LAMTOR2	7.64451	0.280733	0.00278122
BTG1	7.616	0.283353	0.0341953
DNAJC1	7.57726	0.268275	0.0224096
ATP5H	7.52297	0.28677	0.00689256
NINJ1	7.50091	0.283181	0.00396613
S100A14	7.49111	0.277293	0.0150001
MRPL21	7.48396	0.269033	0.0126339
C6orf48	7.43428	0.275124	0.0512942
HLA-DRB1	7.4235	0.267205	0.0311157
SRSF5	7.33212	0.270436	0.00347696
KRT10	7.32772	0.274168	0.0256232
IFI27	7.32314	0.27614	0.0475701
ASNA1	7.28042	0.282214	0.00428951
PXDN	7.23608	0.282965	0.0269571
LUC7L3	7.2272	0.272351	0.0145471
SAT1	7.19756	0.273498	0.0429024
NDUFB9	7.16113	0.280187	0.00420436
A2M	7.12165	0.267453	0.00731854
EZH2	7.07866	0.249407	0.119126
AHCY	7.07603	0.267287	0.0108984
ZFP36	7.07391	0.251098	0.0207188
ZMYND19	7.05437	0.276627	0.0101713
NDUFS1	7.0368	0.270052	0.0263006
HLA-DPB1	7.03243	0.25047	0.0196967
EIF3B	7.0181	0.270377	0.0285226
UFD1L	7.00705	0.272496	0.00838264
BABAM1	6.99926	0.270114	0.00309821
SNRPD3	6.99901	0.274029	0.0142655
AKR1A1	6.98781	0.274438	0.00706491
HLA-DPA1	6.98582	0.26643	0.0206881
PLK2	6.96034	0.272332	0.00806834
TIMP1	6.94688	0.261102	0.0111311
SDHB	6.9452	0.252329	0.0169997
INTS8	6.93298	0.275272	0.00689053
HLA-DMB	6.88225	0.240205	0.0519448
COL4A1	6.87584	0.244655	0.0350192
KMT2B	6.87448	0.271667	0.00571789
MZT2A	6.87017	0.275954	0.00246118
SEMA4B	6.83778	0.277811	0.0170307
FARP1	6.83323	0.268106	0.0252491
FAM102A	6.81543	0.241735	0.0432137
TJP3	6.80891	0.240838	0.0477723
TRAPPC4	6.77275	0.251593	0.0467579
IGFBP2	6.73271	0.274099	0.00193762
NIT2	6.72934	0.263058	0.0195489
GATC	6.65365	0.263302	0.0438865
XPO6	6.62673	0.254333	0.0247324
MUC1	6.59518	0.271163	0.00244187
SRRT	6.57128	0.264209	0.0301348
CORO1B	6.54204	0.270862	0.003783
TESMIN	6.49996	0.227787	0.0852042
RNASET2	6.48557	0.242309	0.0397365
TMX1	6.45614	0.227275	0.0918277
UXS1	6.43589	0.253983	0.0270708
CXXC5	6.42513	0.246536	0.0467897
MAGEF1	6.41672	0.267013	0.0183585
PPM1G	6.37706	0.257766	0.0284075
GNL2	6.36745	0.256709	0.051493
ENPP1	6.35101	0.239725	0.0779005
SF3B4	6.34255	0.244646	0.0830597
GBP1	6.30255	0.22602	0.0788695
HSPA4	6.27041	0.24802	0.0295152
ERMP1	6.26168	0.234121	0.0489933
HAGHL	6.2542	0.234852	0.0481316
CD52	6.25274	0.244357	0.0334093
DCXR	6.23981	0.257591	0.0399544
FAM193B	6.22651	0.23773	0.0304717
KDM4B	6.21724	0.248794	0.0742738
BAD	6.20975	0.251967	0.01059
PTGDS	6.20568	0.244156	0.0360974
BOLA3	6.19645	0.228255	0.0975142
HCFC1R1	6.19495	0.246032	0.0491374
CRELD2	6.15144	0.235246	0.0415226
TMEM259	6.13918	0.253736	0.00696018
BCAM	6.13657	0.259693	0.0092101
CCL2	6.11982	0.201027	0.172487
LCP1	6.11244	0.229563	0.0976701
RBM42	6.03415	0.244009	0.0412072
GSK3A	6.00682	0.253587	0.0100507
FAM117A	5.97353	0.218333	0.131881
FUS	5.97194	0.255455	0.0166031
FSTL1	5.92114	0.248393	0.0620287
CCNE2	5.91584	0.252165	0.0272408
BGN	5.91533	0.240018	0.0652655
POLR2E	5.90468	0.251292	0.0133341
NMRAL1	5.90324	0.256686	0.00246323
ZFAND3	5.88239	0.256103	0.00928563
POLR2J	5.87874	0.256351	0.0241194
CNN2	5.8687	0.246241	0.0431537
CX3CL1	5.85495	0.22378	0.120068
CUX1	5.83968	0.240321	0.0539603
HSPB11	5.80835	0.235263	0.048625
PPP1R1A	5.7648	0.213069	0.131129
MMP9	5.74043	0.23369	0.0560018
MUS81	5.73329	0.247725	0.0331271
COPS7A	5.72775	0.227366	0.0427537
LTF	5.71236	0.160221	0.215771
IGFBP4	5.71031	0.230834	0.0526283
ZNF217	5.69367	0.250226	0.00824162
MS4A6A	5.69309	0.229304	0.02651
POR	5.68816	0.246803	0.0105019
DDT	5.68555	0.250107	0.0318502
C1QB	5.65858	0.231652	0.055929
KRAS	5.65518	0.229427	0.0929957
SLC35A2	5.65264	0.24231	0.0202728
PLP2	5.63416	0.230244	0.0562477
ABCF3	5.62139	0.245807	0.0265924
C1S	5.62096	0.222749	0.0258562
PTOV1	5.57737	0.247869	0.00454961
TM7SF2	5.56363	0.237486	0.0254646
EXOC5	5.5625	0.234354	0.0547372
SGTA	5.54883	0.246438	0.030355
BRD9	5.54786	0.24093	0.0422117
TRAP1	5.54528	0.246289	0.0132395
MLST8	5.53748	0.248689	0.0214347
PSMD4	5.5338	0.236748	0.0469642
SLC2A1	5.53196	0.236679	0.0262088
ZDHHC12	5.51569	0.246884	0.0108119
CCL19	5.51213	0.239342	0.0293364
DCAF6	5.46954	0.239069	0.0326515
SIGMAR1	5.46604	0.236478	0.0179193
TYROBP	5.43246	0.207738	0.158982
MST1R	5.42741	0.230511	0.0392666
FARSB	5.42454	0.230646	0.0721401
CADM4	5.38884	0.24029	0.0177276
MPST	5.38495	0.244202	0.00499611
CAPG	5.38315	0.227758	0.0394887
ASH2L	5.37427	0.211671	0.148155
ALG3	5.36748	0.233303	0.0278069
NAA10	5.36409	0.239991	0.0186722
UBA6	5.35968	0.226908	0.0391175
ERI3	5.34134	0.236139	0.0342439
PLK1	5.31445	0.219785	0.0718997
TAX1BP3	5.31437	0.216973	0.0660749
SPIN1	5.27404	0.240242	0.00891597
EPHB3	5.25614	0.242011	0.0240874
TFF3	5.21971	0.215902	0.088905
FAM173A	5.21943	0.236003	0.0213755
DNAJB2	5.19819	0.237491	0.0209631
EXOSC10	5.18807	0.234933	0.00586016
AES	5.17384	0.21379	0.0461552
HELZ2	5.17281	0.209583	0.0944046
PLXNA1	5.17139	0.227363	0.0506601
TAX1BP1	5.16279	0.231257	0.0140834
AURKAIP1	5.1571	0.229283	0.022652
AGPAT2	5.14017	0.236594	0.01737
PRKAB1	5.1399	0.227017	0.0339674
CFDP1	5.13803	0.224785	0.0553295
GBP3	5.1371	0.162663	0.222942
TXN2	5.1312	0.237589	0.00287854
FKBP8	5.12348	0.234511	0.0222869
MAGOHB	5.10448	0.216568	0.0828092
CD68	5.10329	0.207619	0.0601931
GAR1	5.09969	0.225726	0.100513
CGGBP1	5.09699	0.230437	0.0106135
RUVBL1	5.08137	0.233213	0.0164848
BRK1	5.07278	0.233664	0.0104148
NEBL	5.0705	0.217644	0.0781537
PCCB	5.06575	0.224773	0.0271202
MED25	5.05924	0.232789	0.0394712
THBS1	5.05208	0.223388	0.0541316
SMCHD1	5.04286	0.213359	0.0406034
JCHAIN	5.03908	0.231381	0.0254357
GMPPA	5.03346	0.218915	0.0375181
PLTP	5.02938	0.207752	0.0795805
TXNRD2	5.02867	0.232562	0.0120829
HES1	5.02056	0.219036	0.0371178
SLC25A24	4.97759	0.219629	0.0569319
PPIH	4.97011	0.233015	0.0236131
ZSWIM8	4.96363	0.219119	0.04999
TESK1	4.96039	0.22755	0.060228
DESI1	4.94246	0.204184	0.0715243
TBC1D23	4.93854	0.221912	0.0278522
WDR46	4.90405	0.219664	0.0879006
MCTS1	4.87815	0.212744	0.078573
PLPPR2	4.87567	0.221405	0.0301452
PMP22	4.83633	0.200897	0.0890171
ZNRF1	4.82603	0.218125	0.0718588
BST2	4.80332	0.220952	0.0376127
GSTM3	4.78851	0.202477	0.168092
PAQR4	4.78192	0.214922	0.070235
AEBP1	4.77975	0.207656	0.0226328
TMEM184A	4.76632	0.226082	0.0587758
ANKLE2	4.76502	0.224858	0.0231012
PWWP2B	4.75101	0.227959	0.0112149
JAK1	4.74714	0.208048	0.108089
MRPS22	4.73972	0.216955	0.0524554
WDR74	4.7368	0.209795	0.0555476
PGLS	4.73271	0.218988	0.0246978
PLXND1	4.72734	0.203333	0.0971733
CD14	4.72595	0.210407	0.052188
NR4A1	4.72585	0.198657	0.132362
NUP93	4.72142	0.210626	0.0694695
PIGQ	4.72013	0.227341	0.0217463
SLC9A3R2	4.71285	0.224999	0.00457696
MIF	4.7102	0.215905	0.0188005
TRAC	4.70814	0.197178	0.0938166
PLSCR1	4.70546	0.181678	0.230416
LIMK1	4.68445	0.22408	0.0230396
BRF2	4.66802	0.193572	0.159365
DPM2	4.65662	0.222134	0.0239972
PTPRJ	4.64472	0.21339	0.048398
CORO7	4.63993	0.210756	0.0434794
CLASRP	4.63938	0.224352	0.0165627
TNNT1	4.63497	0.219773	0.0730099
VARS	4.6163	0.217947	0.0180575
IGLC7	4.60754	0.209783	0.0773926
MORC2	4.6071	0.224597	0.0280461
NFIC	4.59841	0.222031	0.0375347
DVL1	4.59474	0.21602	0.0262593
COMP	4.56357	0.186294	0.0626254
CCM2	4.56118	0.214704	0.0211638
TBCA	4.55715	0.214354	0.0816801
ECM1	4.55697	0.194949	0.0509859
VEGFB	4.54932	0.201643	0.0713313
RAB3GAP1	4.54243	0.211459	0.0393811
WDR34	4.53733	0.224089	0.0126091
COMMD1	4.50854	0.205366	0.0988179
PHKB	4.48957	0.219666	0.0103911
CCS	4.4821	0.210764	0.0166465
TCF25	4.46103	0.218716	0.0196925
CPVL	4.45144	0.193874	0.157286
BRF1	4.44672	0.213571	0.0197444
EIF3F	4.44633	0.221812	0.00832087
AGO2	4.43921	0.219867	0.0688454
GAS6	4.43565	0.196075	0.0543755
S100A9	4.43046	0.194061	0.128166
PAFAH1B3	4.40868	0.210243	0.0560482
CLU	4.39187	0.202615	0.0499651
PPHLN1	4.37879	0.205088	0.054436
ARHGAP45	4.35755	0.186102	0.110024
CTSK	4.35275	0.199781	0.0791867
MTMR12	4.35114	0.212769	0.0590064
NANS	4.34552	0.202702	0.0842555
AKT1S1	4.33363	0.210379	0.0658993
PYURF	4.31253	0.207788	0.0845609
ERAL1	4.31073	0.214209	0.0320416
ETFB	4.30862	0.208084	0.0453129
CHFR	4.30478	0.205983	0.0588982
WIPF1	4.30346	0.184558	0.0902938
STAMBP	4.29497	0.185782	0.150367
ZFR	4.28293	0.210341	0.030146
NRP1	4.28214	0.172587	0.125603
ZNF787	4.27266	0.198039	0.0902276
MVP	4.27124	0.192103	0.075349
CSF1R	4.26717	0.193762	0.092419
FCER1G	4.26649	0.166975	0.22792
DNAJC7	4.25319	0.213394	0.0436955
SMG9	4.25146	0.205676	0.0234078
PWP1	4.24855	0.207405	0.100655
UQCRC1	4.24267	0.207523	0.0218175
RSL1D1	4.22854	0.214551	0.0104623
XAB2	4.20383	0.209217	0.00733494
ELOF1	4.19838	0.208996	0.0325378
NSMCE1	4.19797	0.205182	0.0356133
BICDL1	4.188	0.165485	0.212325
CD3D	4.18706	0.185316	0.113187
UBA52	4.18524	0.17198	0.165874
SCX	4.18033	0.195084	0.12791
LINC00176	4.15674	0.200582	0.0895245
EMC3	4.13806	0.205783	0.0285745
CD79A	4.13489	0.181959	0.0566864
MAPKAPK5	4.12895	0.207023	0.0995565
EXOSC1	4.12656	0.204665	0.0348042
KPNB1	4.1254	0.201936	0.07095
SEC14L2	4.1252	0.158596	0.19636
APOC1	4.11214	0.189385	0.112898
JMJD6	4.09787	0.204659	0.0505909
ITGB4	4.09714	0.212675	0.0113738
DAPK3	4.09533	0.209598	0.02049
FAAH	4.08877	0.195325	0.0972631
FBLN2	4.07989	0.192454	0.0462822
FLNA	4.07399	0.170458	0.118179
IL10RA	4.03693	0.18203	0.115289
PIM2	4.03524	0.170109	0.164695
GBP5	4.0338	0.154968	0.2429
GBP2	4.0319	0.181176	0.0864767
ZMAT5	4.02654	0.185325	0.0787059
DPYSL3	4.02589	0.192662	0.0937879
SMYD2	4.0241	0.202225	0.0666538
UBE2W	4.02001	0.190855	0.0738176
FAH	4.01025	0.197015	0.036541
DDAH1	4.00624	0.182886	0.127706
ZNF668	3.98118	0.196454	0.0675201
TRIM25	3.9768	0.19422	0.0658905
TRIM14	3.97218	0.191132	0.0917198
TACC3	3.97153	0.188948	0.0834367
PITX1	3.96229	0.19673	0.0644043
ATG12	3.95878	0.195249	0.045094
COL6A2	3.9522	0.187148	0.0740971
TMEM160	3.94458	0.190772	0.0698699
CTDSPL	3.94382	0.202308	0.0700177
COQ4	3.94179	0.196485	0.050862
SNF8	3.93669	0.187095	0.0858245
CARS2	3.90979	0.19815	0.0294099
SOX4	3.90399	0.198186	0.0165227
CCDC106	3.89463	0.195824	0.114053
PRPF6	3.89414	0.185604	0.120965
TARBP1	3.89295	0.199078	0.0288049
C2	3.88855	0.160099	0.138751
PTPRC	3.88692	0.179768	0.0814618
C19orf52	3.88565	0.184029	0.0742531
C1R	3.85705	0.1906	0.070205
RRAS	3.85499	0.163953	0.18795
IER5L	3.84999	0.19035	0.0621977
RBL1	3.84662	0.165352	0.203865
KCTD10	3.83272	0.191676	0.0759853
SLC4A5	3.83189	0.194378	0.117421
CCDC167	3.82016	0.193931	0.0620897
C4orf48	3.8032	0.193461	0.032183
CALML5	3.78616	0.0913644	0.223103
HLA-DMA	3.78529	0.177057	0.0693281
NEK7	3.77296	0.181652	0.111847
DHX16	3.76708	0.187079	0.0710543
ZNF33B	3.76644	0.170322	0.149554
BIRC2	3.76616	0.177796	0.104339
VPS13D	3.76319	0.183736	0.0872136
SLC16A3	3.76217	0.181208	0.0850752
TOM1L2	3.75082	0.194682	0.0449738
CORO2A	3.73725	0.187858	0.0533856
VPS45	3.73426	0.187529	0.0764931
DEAF1	3.73205	0.199672	0.0614394
BOK	3.7234	0.190957	0.0507918
CD320	3.71547	0.188133	0.114836
RGS1	3.70946	0.155421	0.151154
ATP6V0D1	3.70162	0.184039	0.0779234
MAVS	3.69934	0.193277	0.0326458
C12orf45	3.6918	0.185993	0.0748976
CTIF	3.68609	0.168185	0.123607
ARHGEF3	3.68158	0.170298	0.172373
FSTL3	3.67528	0.184601	0.0800812
RNF135	3.66308	0.191176	0.0802489
R3HDM2	3.66234	0.19168	0.0646952
MRPL23	3.65302	0.183367	0.0638412
PPP1R37	3.64803	0.192102	0.0399979
ZNF644	3.64663	0.174546	0.157394
STT3A	3.64312	0.185183	0.0699939
MAPK9	3.61013	0.180999	0.0975421
DDRGK1	3.60679	0.191694	0.0300864
NDUFV3	3.60475	0.186533	0.0373158
SAMM50	3.60005	0.184649	0.0583217
MTG2	3.59137	0.185206	0.0706212
NUP214	3.58811	0.187711	0.0755477
SRR	3.5865	0.190118	0.098789
RECQL4	3.58479	0.17898	0.0824898
SPAG9	3.58393	0.170197	0.0948864
GMFG	3.57998	0.157831	0.164763
TBC1D10A	3.57861	0.176308	0.0971223
UBXN1	3.57803	0.18707	0.0313856
EIF3G	3.57337	0.172444	0.0932824
KRT17	3.56422	0.133216	0.228887
PNP	3.54322	0.187787	0.0658963
LRRC8A	3.53213	0.184646	0.0859388
VCAM1	3.52825	0.139004	0.229199
UXT	3.52527	0.178593	0.13528
GPS1	3.51949	0.180254	0.10127
YTHDC1	3.51527	0.179752	0.0889795
PCIF1	3.51399	0.180953	0.115956
FAM3A	3.50448	0.18465	0.0561275
GBP4	3.50017	0.127598	0.33527
PDGFRB	3.47877	0.17986	0.0634128
ISG15	3.47663	0.167039	0.0886095
RSRP1	3.47395	0.179217	0.0858344
WDFY3	3.46983	0.189654	0.030554
MKNK1	3.45847	0.176197	0.0820671
BCL2L12	3.45752	0.185525	0.0713241
KIAA1217	3.4493	0.178747	0.0642687
YIPF4	3.44673	0.188009	0.082961
FAM213B	3.44338	0.161767	0.187811
RABGAP1L	3.43987	0.171147	0.104346
DMAP1	3.42789	0.193575	0.0131008
ALDH16A1	3.42399	0.174491	0.106662
LUC7L	3.42022	0.178265	0.119268
VWF	3.41645	0.170171	0.0654442
RND3	3.41108	0.167553	0.0956662
LGALS1	3.40929	0.165225	0.100221
REEP6	3.40768	0.166099	0.101713
SLPI	3.39848	0.131566	0.149382
SEC23A	3.38392	0.150204	0.206032
C6orf136	3.38384	0.183703	0.0369216
UCK1	3.37713	0.185271	0.0325524
C19orf24	3.3529	0.183955	0.0385174
TPM2	3.35275	0.177779	0.100369
DPP7	3.35037	0.172796	0.0730063
ACAA1	3.34749	0.18094	0.0726803
ARNT	3.34033	0.172245	0.128554
TRIM22	3.33648	0.156059	0.146964
CHD6	3.33039	0.179049	0.0567911
ZNF83	3.31895	0.179453	0.0742946
EFHD2	3.31586	0.167977	0.104776
MIIP	3.31544	0.174353	0.0659969
NELFE	3.29937	0.172482	0.139048
LIMCH1	3.29438	0.162955	0.0752
CAMTA2	3.2926	0.179333	0.0894765
PLLP	3.29029	0.176234	0.0655217
STK4	3.27741	0.148776	0.165113
KIAA1715	3.27623	0.175108	0.107215
KIAA0895L	3.27283	0.177183	0.113393
SFSWAP	3.254	0.173983	0.0966442
PROSER1	3.25119	0.172834	0.11891
DOCK6	3.23379	0.164111	0.048999
RASSF3	3.22839	0.170868	0.111303
CERS5	3.2257	0.175216	0.0500732
IFI44L	3.22058	0.166731	0.0673411
ADAM15	3.2176	0.144398	0.124173
SCAF1	3.20185	0.180202	0.0586989
C5orf38	3.19783	0.17686	0.0920549
PPIB	3.19592	0.161879	0.124484
UBR2	3.19576	0.177254	0.0635887
CPSF1	3.18718	0.173418	0.106117
TTC31	3.17686	0.167017	0.141553
ZG16B	3.1706	0.167828	0.105679
ARID5A	3.16206	0.173804	0.0431261
MLLT4	3.15786	0.180469	0.0570622
GLG1	3.1533	0.172519	0.0658551
LTBP3	3.15045	0.168385	0.0662555
TMEM86A	3.15034	0.175307	0.0381435
PARN	3.15022	0.161452	0.116654
WDR13	3.15001	0.174787	0.0784665
AP5Z1	3.14852	0.168573	0.104926
HLA-DOA	3.14673	0.130088	0.269574
TEX10	3.14102	0.165375	0.0978654
MYL9	3.14029	0.168234	0.0547966
WDR73	3.13328	0.179305	0.0690979
TTI1	3.13234	0.164834	0.111236
IKZF3	3.12104	0.167552	0.197651
SPSB1	3.10392	0.158408	0.0594492
C10orf54	3.0957	0.170299	0.063311
HYI	3.09111	0.16883	0.123695
LMNA	3.07131	0.128819	0.186075
ARHGAP4	3.06926	0.154842	0.14709
ZMYND8	3.06778	0.170504	0.125755
P4HA2	3.06651	0.142187	0.147412
TRAF5	3.04963	0.148271	0.205343
STRN3	3.047	0.163044	0.114391
APOBEC3G	3.03615	0.116574	0.246388
PRPSAP1	3.03422	0.173567	0.0613053
KIAA1468	3.03332	0.161593	0.141305
GLCCI1	3.02253	0.167224	0.128132
CSF1	3.01849	0.150482	0.157763
DDIT3	3.01665	0.160993	0.129704
EXOSC2	3.00568	0.157483	0.0925857
SP6	3.00016	0.14753	0.178015
GNAI2	2.9971	0.143888	0.104854
TBXAS1	2.99229	0.141717	0.167209
KAT6B	2.98818	0.128218	0.25064
EVA1B	2.98363	0.155343	0.130126
ZFPL1	2.97071	0.168986	0.069267
HCST	2.96945	0.155283	0.142963
ARFGEF2	2.95631	0.152167	0.138554
CUTC	2.95432	0.157883	0.129407
LCK	2.94666	0.150127	0.125745
FGFR1	2.93665	0.165511	0.154552
STK17A	2.93074	0.152189	0.164279
MYO9B	2.91985	0.153255	0.125143
TRIM47	2.91723	0.143647	0.162719
CD4	2.91295	0.13677	0.226468
LTB4R	2.90785	0.165294	0.102375
UBL7	2.90566	0.1625	0.0367624
C19orf60	2.89713	0.14977	0.105121
C2CD2L	2.8899	0.162793	0.0897285
LRWD1	2.88771	0.169513	0.0679228
CHD1	2.88714	0.149106	0.176793
PNPLA6	2.87735	0.158246	0.0988741
GLTSCR2	2.87442	0.145852	0.137685
PIH1D1	2.87334	0.164761	0.0787378
MRPL54	2.87252	0.167925	0.0614117
PTRF	2.85673	0.159124	0.0862617
JAK3	2.85558	0.152693	0.158212
GPSM1	2.84677	0.159953	0.14909
INPP5J	2.84424	0.155502	0.151386
KATNA1	2.8405	0.156682	0.127212
CCNB1IP1	2.83647	0.1691	0.0804131
ASCL2	2.82691	0.159129	0.0853743
LAMB2	2.82577	0.146269	0.122853
SH3BP5L	2.82224	0.166167	0.10304
FKBP10	2.8131	0.164191	0.0573618
DERL3	2.80859	0.156055	0.0794483
DPP9	2.79701	0.155735	0.124868
OASL	2.79209	0.125899	0.234346
LANCL1	2.78495	0.146708	0.106286
RMND1	2.77544	0.134964	0.203669
ATF6B	2.7676	0.160461	0.0568689
ANKRD28	2.76554	0.151264	0.118325
MICALL2	2.75742	0.153544	0.11096
RARS2	2.74336	0.14072	0.257728
ABCA3	2.73671	0.147207	0.0919203
MED13L	2.72514	0.151403	0.145253
SSSCA1	2.72478	0.147152	0.156214
MICAL1	2.71537	0.125006	0.15849
IDH3G	2.70473	0.148294	0.119988
ZNF337	2.69532	0.156629	0.168101
SLC22A18	2.68661	0.15576	0.103858
NR1H2	2.66933	0.150155	0.0995867
DLG1	2.66394	0.159727	0.0758476
GEMIN4	2.66331	0.161393	0.0976532
GYPC	2.65875	0.141661	0.0904423
INPP4B	2.65543	0.14384	0.220141
TCEA2	2.64346	0.14715	0.125227
NFATC4	2.64125	0.156289	0.154361
CCDC57	2.63865	0.154118	0.0829412
MAP1S	2.62965	0.14695	0.0917694
KRT86	2.6271	0.143158	0.252707
SNAPC3	2.61891	0.142433	0.173412
FNBP4	2.60922	0.15363	0.106295
LST1	2.60794	0.136445	0.208069
SEMA3B	2.60389	0.100295	0.327092
PHF11	2.59751	0.135928	0.275696
SNX8	2.58983	0.156004	0.0999748
MYL6B	2.58757	0.159064	0.0835767
CDK5RAP1	2.58689	0.151891	0.0696379
SYK	2.57784	0.137295	0.131124
TIGD5	2.57363	0.159078	0.0717596
GPR108	2.55408	0.154107	0.098173
ASNS	2.54848	0.137482	0.0927958
PHF13	2.54619	0.154991	0.0658849
METTL12	2.54337	0.147463	0.117465
TNFRSF14	2.53248	0.141539	0.161545
SLC8B1	2.52427	0.135493	0.158236
ASL	2.52041	0.145606	0.12056
EBAG9	2.51831	0.157923	0.0625454
FZD2	2.51563	0.159006	0.0666903
KIF13B	2.51199	0.146038	0.152911
CORO1A	2.49718	0.135596	0.203849
MAP4K2	2.49122	0.13792	0.175759
MX2	2.47854	0.123959	0.280611
MGMT	2.47741	0.144934	0.164106
AKAP9	2.47061	0.150791	0.100988
CBLC	2.47056	0.137358	0.142014
SOD3	2.47036	0.139705	0.109969
ATAD1	2.46958	0.151241	0.112464
MAP3K6	2.46937	0.146682	0.10666
OGFRL1	2.46103	0.148161	0.182258
PER1	2.45688	0.130423	0.126388
ATL2	2.44343	0.149402	0.112343
PODXL	2.43111	0.151338	0.0837526
ARF5	2.40864	0.141445	0.109124
RALGAPA2	2.39638	0.149478	0.0956182
SLC9A8	2.39123	0.129377	0.261203
LARP1B	2.38913	0.133709	0.147724
INPP5D	2.38509	0.123816	0.245067
FAM45A	2.3795	0.131642	0.224208
SNTA1	2.3651	0.131869	0.144959
FAM160B1	2.34391	0.137365	0.191387
APBA2	2.34301	0.135288	0.142526
PSTPIP1	2.34125	0.11042	0.207675
CFAP36	2.33666	0.145124	0.0673586
MEN1	2.33399	0.143784	0.147618
PSCA	2.33393	0.112924	0.253538
MRPL2	2.33121	0.14328	0.121433
PHF21A	2.33019	0.13736	0.166438
PTP4A3	2.3234	0.144798	0.12402
ITGA5	2.32076	0.143264	0.0828305
SLC2A8	2.32013	0.137514	0.158162
FAP	2.31769	0.118468	0.172183
APBB2	2.30863	0.138403	0.150288
FAIM2	2.3048	0.14462	0.138966
CHST11	2.29242	0.120078	0.242021
ECHDC2	2.28747	0.145837	0.0979114
PILRA	2.28592	0.107968	0.272746
ITSN1	2.28236	0.132924	0.228571
ARHGEF10L	2.27829	0.134479	0.139582
EIF1AD	2.2764	0.141544	0.110813
GRK3	2.27444	0.108731	0.27234
DPH3	2.27224	0.141251	0.139866
ZNF771	2.27136	0.134241	0.156669
RAB3A	2.25666	0.127601	0.236234
SASH1	2.23275	0.123347	0.244454
THOC6	2.21998	0.129318	0.145969
ZNF524	2.21989	0.135241	0.134573
FUOM	2.2154	0.140076	0.0924063
ARID1B	2.21237	0.143438	0.0676975
SURF1	2.20755	0.127582	0.169591
SNX33	2.19107	0.145401	0.0497291
PLVAP	2.1859	0.135731	0.137516
PLIN2	2.18281	0.134981	0.136902
ARID5B	2.17267	0.141021	0.105041
ARHGAP5	2.16141	0.120838	0.208507
TDRD3	2.15757	0.134423	0.184501
EFEMP2	2.15498	0.137717	0.0741232
KIAA1211L	2.14723	0.139665	0.10456
MPND	2.13451	0.128939	0.143522
PEX11G	2.13432	0.140951	0.0931626
ANO10	2.13175	0.140696	0.122997
TGFBR2	2.12418	0.119046	0.182146
CERCAM	2.11946	0.130774	0.103403
DDB2	2.10276	0.127107	0.137517
MYH10	2.09673	0.135657	0.148678
LINGO1	2.0936	0.09914	0.26164
GPX3	2.08883	0.119532	0.140958
HDAC5	2.08457	0.122087	0.0972431
C15orf61	2.07807	0.137395	0.10374
ORC2	2.07623	0.12285	0.18918
PLEKHO2	2.07298	0.115057	0.167628
RASA2	2.06806	0.12862	0.193275
CES2	2.06494	0.133093	0.139128
PKNOX1	2.05454	0.109965	0.232169
BRPF1	2.04958	0.129459	0.147193
COL8A2	2.04055	0.113005	0.251153
NXN	2.02454	0.106957	0.224882
OPTN	2.01714	0.110459	0.229592
RASGRP2	2.00524	0.100215	0.251931
KLF9	2.00435	0.125895	0.114555
BIN3	1.99837	0.134704	0.171389
AAMDC	1.99668	0.13417	0.109967
GALK1	1.99325	0.126778	0.12051
SIGLEC1	1.98842	0.102664	0.258943
ILKAP	1.98669	0.128577	0.154676
LLGL1	1.98183	0.134066	0.152313
KCNAB2	1.96883	0.104931	0.260705
METTL16	1.95865	0.114186	0.248532
IGHG4	1.95677	0.0761801	0.317636
LARP7	1.95169	0.131512	0.124858
TSR2	1.92442	0.12905	0.152864
C10orf10	1.91536	0.113997	0.18306
TP53I3	1.91367	0.125096	0.225028
SVIL	1.9127	0.121778	0.152362
CYP27A1	1.9007	0.118574	0.177545
JAG2	1.89895	0.115007	0.176681
ABHD4	1.87905	0.12263	0.145427
SOS2	1.87025	0.119285	0.222038
VAV1	1.86875	0.106066	0.206685
PAF1	1.86863	0.119265	0.234699
RAP1B	1.85632	0.113461	0.259965
CCDC80	1.84537	0.126	0.145687
CEP250	1.82788	0.124583	0.141157
RECQL5	1.82721	0.124977	0.106228
CHCHD6	1.82331	0.1259	0.14602
PNISR	1.82114	0.12577	0.146966
SUGP1	1.82113	0.1182	0.151521
MIB2	1.81407	0.121007	0.144342
XIAP	1.81283	0.128298	0.167876
ASMTL	1.80347	0.122501	0.151784
ZNF91	1.79505	0.12362	0.163135
ANKRD12	1.78901	0.121617	0.15198
PEX14	1.78317	0.0965877	0.205125
EXD3	1.77791	0.122723	0.183114
MFSD3	1.77774	0.125768	0.172314
HDAC6	1.77539	0.115789	0.212589
RIOK1	1.76528	0.118879	0.142171
OSBPL8	1.76475	0.122126	0.129716
ZNF362	1.76364	0.125352	0.132432
ZNF592	1.75731	0.105196	0.235488
DENND1A	1.74716	0.121733	0.197631
ISLR	1.73884	0.115401	0.132262
CIR1	1.72915	0.122634	0.117773
ADCY3	1.72139	0.09997	0.228492
TNFRSF4	1.70135	0.102531	0.285933
TNFRSF21	1.68341	0.114807	0.200818
ANGPTL4	1.67557	0.0834935	0.300252
LYL1	1.6696	0.106237	0.231565
IFI27L1	1.66081	0.10901	0.142365
AQP1	1.6427	0.111043	0.200616
MFAP4	1.62866	0.11262	0.171963
SRPX2	1.61422	0.0981721	0.233213
FBF1	1.59587	0.105032	0.252695
ABCA7	1.55587	0.102496	0.184416
HSD17B1	1.55083	0.0845426	0.295282
THOC5	1.54181	0.10587	0.264379
NTMT1	1.54113	0.106169	0.190058
HPS6	1.51686	0.104228	0.22426
CROCC	1.50981	0.105654	0.248798
CTU2	1.50869	0.106332	0.166182
BAIAP3	1.50797	0.106236	0.206406
RALBP1	1.48624	0.0896759	0.26067
STAT5A	1.46625	0.0891182	0.292689
CDH11	1.45649	0.0976856	0.295978
IDUA	1.45394	0.0872015	0.28597
MYO1G	1.45159	0.0869149	0.279946
KMT2E	1.44546	0.101088	0.208469
ARID3A	1.42227	0.0944986	0.291496
ARID4A	1.41695	0.100347	0.235012
RNF170	1.41501	0.0993872	0.22573
FAM118A	1.4057	0.0869914	0.325004
NCKAP1L	1.39722	0.0903743	0.308929
SLFN13	1.39705	0.0992197	0.256217
ATG16L2	1.39498	0.0969917	0.216202
CCL21	1.39443	0.0959442	0.260833
CCDC88B	1.38829	0.0727127	0.305773
SCNN1D	1.38053	0.086765	0.308482
NCKAP5L	1.36446	0.0914797	0.230391
ARHGEF40	1.36049	0.102542	0.197499
PUS3	1.34687	0.100835	0.203336
AVEN	1.32918	0.100917	0.213258
PDGFRA	1.32139	0.0904986	0.254018
ABHD14A	1.30012	0.0906615	0.273477
INAFM1	1.28989	0.084794	0.284622
MFSD7	1.27242	0.0766834	0.304833
C1orf216	1.27001	0.0910438	0.176268
SLC43A1	1.26747	0.0743657	0.346435
PTRH1	1.25421	0.0943493	0.175313
PLAC9	1.24431	0.0876791	0.250478
LMF1	1.20044	0.089203	0.250299
TMEM101	1.19912	0.0798466	0.344126
TSPAN33	1.19757	0.0780571	0.274684
AGAP2	1.19618	0.0764607	0.25361
ELN	1.19494	0.0858379	0.289677
PODNL1	1.16347	0.0878976	0.265552
SLC16A2	1.13683	0.0707395	0.236461
ARHGAP10	1.13478	0.0867668	0.246187
COL14A1	1.1292	0.0827421	0.273284
MAGI1	1.11691	0.0862159	0.288487
MAP3K14	1.09712	0.0747727	0.361613
ACER3	1.0516	0.075518	0.245225
HOOK3	1.01767	0.0713431	0.274996
RAB3IL1	0.992771	0.0596873	0.307968
SYDE1	0.9701	0.0787218	0.284784
RAMP2	0.940695	0.0696637	0.336045
ZNF791	0.876133	0.0666799	0.309688
AP5B1	0.763177	0.0692831	0.357672
