# Supplementary material for: THItoGene: a deep learning method for predicting spatial transcriptomics from histological images
Source: Brief Bioinform. 2023 Dec 25;25(1):bbad464. doi: 10.1093/bib/bbad464 (PMC10749789; doi:10.1093/bib/bbad464)
Supplement: supplementary_table_2_bbad464 [file supplementary_table_2_bbad464.xlsx]

## Sheet: Sheet1
Column Name	Description
Gene	Gene name
-log10 p value	Average -log10 p-value for each gene across all sections.
PCC	Average Pearson's correlation coefficient for each gene in all sections.
P value	Average p-value for each gene across all sections.

## Sheet: supplementary table 2
Supplementary table 2 Results of -log10p value ranking of THItoGene predicted genes in the cSCC cutaneous squamous cell carcinoma dataset
Gene	-log10 p value	PCC	P value
NDRG1	26.2813	0.364361	1.08e-08
MSMO1	25.4608	0.348687	0.000458283
ITGA6	25.1428	0.357062	0.000452277
PI3	24.2342	0.345718	1.72e-08
CALML5	23.467	0.324693	4.92e-06
CASP14	23.2378	0.355492	2.17e-09
DMKN	23.233	0.289693	0.0331152
NHP2	22.8514	0.347849	4.18e-07
KRTDAP	22.7001	0.307963	0.00118766
SBSN	22.6777	0.306397	0.00107862
HSPH1	22.5688	0.32582	1.11e-05
KRT2	22.4185	0.333392	0.000998433
COL1A2	22.0633	0.305263	0.000125111
SPRR2D	21.779	0.324458	1.09e-05
NEFL	21.73	0.264425	0.083642
RPL13	21.3001	0.298533	0.00132376
MOB1A	21.0082	0.321555	0.000533285
FDFT1	20.9021	0.311948	0.000162213
PTHLH	20.4207	0.275933	0.0159268
ENAH	20.3499	0.311655	0.00147407
IGFL1	20.2342	0.288926	0.0157721
TMOD3	19.9815	0.314372	2.16e-05
ANXA1	19.9264	0.324535	9.2e-08
EFNB1	19.6548	0.307744	8.34e-06
CYFIP1	19.4585	0.325126	7.16e-09
RALA	19.346	0.295372	0.0189087
PAICS	18.7639	0.2983	4.84e-05
DIAPH1	18.6153	0.312497	0.000744746
STMN1	18.3584	0.289397	2.28e-05
PSMA7	18.1697	0.316571	3.26e-05
PTP4A2	17.7309	0.308053	1.79e-08
SPRR2A	17.2696	0.297831	8.27e-07
COL3A1	17.1481	0.254756	0.0140226
PRDX4	16.9777	0.293262	1.09e-05
2023-03-07	16.9736	0.287851	3.59e-05
KLF6	16.8863	0.293269	0.000106963
CTNND1	16.5949	0.296774	9.23e-06
HSP90AA1	16.047	0.306081	1.65e-10
SPINK5	15.9599	0.299313	3.28e-06
F3	15.86	0.226119	0.111789
SRP72	15.8389	0.284493	0.0008086
ZFP36L2	15.536	0.293596	5.38e-06
WNK1	15.071	0.272102	0.00758578
MAFB	15.0321	0.278533	2.65e-05
EIF5	14.7019	0.280278	0.000824778
CSNK1A1	14.5469	0.278517	0.000160432
CASP4	14.5311	0.275837	0.000163972
IMP4	14.4278	0.284311	9.31e-08
KIF5B	14.4082	0.266278	0.000364031
KCNK6	14.2876	0.272878	7.14e-05
DICER1	14.1012	0.274319	0.000127938
CMIP	14.0659	0.265355	0.000197476
NAP1L1	13.9863	0.269441	7.59e-05
MFSD10	13.804	0.261509	8.38e-05
PACS1	13.4664	0.261441	2.29e-05
SUMF2	13.1026	0.272223	2.72e-09
MTDH	13.0846	0.251216	0.00252897
SPRR3	13.0724	0.218131	0.0644115
PRRC2C	13.0012	0.258547	0.000280264
RALBP1	12.9761	0.251722	0.0034326
KCTD1	12.9585	0.26339	3.37e-05
ZBTB7A	12.6699	0.258693	0.00303214
RBFOX2	12.6446	0.253835	8.39e-05
PDLIM2	12.5435	0.245064	0.000612946
EPRS	12.5167	0.255918	0.000934625
SMC4	12.4597	0.224464	0.0532439
MSANTD3	12.41	0.222466	0.00648934
PRPF40A	12.1725	0.257915	3.79e-06
CAV1	12.1413	0.233555	0.00899111
PRRG4	12.1253	0.234055	0.0160508
VEGFA	11.9175	0.243458	0.00177041
BRD4	11.8568	0.255794	5.32e-05
ASPRV1	11.8535	0.241914	0.0605611
FERMT1	11.853	0.236847	0.0134888
MAST4	11.8097	0.237571	0.0477424
DAAM1	11.7745	0.248928	0.00464707
NFIC	11.7174	0.242015	0.00271854
DDX21	11.7078	0.248087	0.000491623
RBMS1	11.6246	0.24216	0.000265409
DARS	11.5821	0.244484	0.00848724
CES2	11.5402	0.253921	3.73e-05
EIF5B	11.4828	0.237487	0.00249702
EFNB2	11.4224	0.214254	0.132323
ACTN4	11.4186	0.247688	0.000416945
PSMD1	11.3205	0.249144	0.000115381
NBPF20	10.9583	0.235192	0.000312664
TOP2A	10.7334	0.194841	0.139476
LOR	10.6182	0.234625	0.00171356
ARHGAP5	10.6159	0.216644	0.0165183
ETNK1	10.4791	0.21803	0.00606856
CELF1	10.3645	0.231834	0.000917477
FST	10.3506	0.194496	0.0829689
SREK1IP1	10.3168	0.227393	0.00197079
CDK6	10.2548	0.191437	0.122371
PABPN1	10.1881	0.224765	0.00040054
AC013461.1	10.1834	0.217156	0.0168682
PMEPA1	10.1564	0.214904	0.0135952
FBXO3	9.99276	0.223927	0.00119847
PURB	9.95467	0.224067	0.000464564
GTF3C4	9.93846	0.217535	0.00448881
DYNC1I2	9.84359	0.221017	0.0190215
SP3	9.82544	0.208913	0.0661549
BCL11B	9.74451	0.229404	0.00464741
TAX1BP1	9.73356	0.227522	0.000262877
MFHAS1	9.66904	0.203865	0.0421764
CPSF2	9.61545	0.219759	0.0403082
PPM1G	9.45761	0.21955	0.000491029
TCOF1	9.37486	0.210688	0.0365715
TNPO1	9.33085	0.208859	0.0758917
TIMP3	9.2704	0.167998	0.058279
LCN2	9.24491	0.210997	0.0597704
TRIO	9.19906	0.212063	0.00318744
HELZ2	9.17054	0.220788	2.56e-05
NCOR1	8.91246	0.213868	0.000296399
MYCBP2	8.86238	0.216939	0.00435026
MLLT4	8.67329	0.209741	0.0220135
RBBP6	8.66727	0.211756	0.000780228
TRMT10C	8.62032	0.205957	0.00186446
SEC62	8.52672	0.210085	0.000326825
NEMF	8.52279	0.210312	0.0202381
MUCL1	8.50431	0.170548	0.152556
MAP3K12	8.38641	0.213642	0.000208586
BPTF	8.31908	0.209343	0.005999
CACUL1	8.11761	0.208841	0.00405356
SNRPB2	8.0807	0.206881	0.000744903
WHSC1L1	7.97913	0.195052	0.02703
ANKRD17	7.97573	0.199725	0.00186302
ZNF503	7.9738	0.195987	0.00133592
CLOCK	7.9545	0.20165	0.00130886
IRS1	7.91348	0.175722	0.0470772
MYO6	7.77617	0.195317	0.0036119
UBE3A	7.73648	0.200397	0.00179505
SPPL2A	7.66127	0.199655	0.021079
TTC3	7.54265	0.199795	0.000519093
GNAQ	7.52004	0.19107	0.00346643
ZCRB1	7.50453	0.186302	0.014523
FAM126A	7.44098	0.169251	0.0619698
PNISR	7.41911	0.191426	0.0108033
GIGYF2	7.34942	0.187424	0.0234472
TMEM245	7.32107	0.183873	0.00172867
DDX18	7.12235	0.192197	0.00386529
BASP1	7.04551	0.183633	0.00157334
S100P	6.99332	0.181868	0.11637
LMO4	6.94026	0.178816	0.0120616
SOX4	6.80278	0.183577	0.00412382
BAZ1A	6.72238	0.177067	0.0401681
TNRC6A	6.70906	0.187545	0.0138263
ARIH1	6.64509	0.188686	0.00149889
PHF14	6.63956	0.184363	0.000905703
PPP1R12A	6.61267	0.185171	0.000352523
ZNF395	6.61133	0.180046	0.0180006
FLG	6.58911	0.172192	0.0836659
FLG2	6.57075	0.184209	0.0628865
KRR1	6.45328	0.184735	0.00799942
TCF4	6.42812	0.178866	0.00147076
PTPN14	6.41666	0.174248	0.0133364
ATP2B1	6.39497	0.169969	0.0355478
RAB3GAP2	6.32923	0.171307	0.0658343
FOXP1	6.29013	0.178888	0.00183163
ITGA1	5.91492	0.15731	0.155939
ARID1B	5.77295	0.163684	0.0544472
PHIP	5.77168	0.172546	0.00108973
NF1	5.5036	0.170484	0.0022051
KMT2E	5.39007	0.16226	0.0570834
LPP	5.24091	0.158503	0.0164724
HIPK2	5.12671	0.141986	0.122924
SAMD4B	4.88614	0.159172	0.00288853
AKAP13	4.58476	0.153907	0.0160115
CIR1	4.5207	0.140499	0.0716019
INHBA	4.37076	0.136111	0.0403782
AMOTL2	3.19798	0.111393	0.0246221
