# Supplementary material for: THItoGene: a deep learning method for predicting spatial transcriptomics from histological images
Source: Brief Bioinform. 2023 Dec 25;25(1):bbad464. doi: 10.1093/bib/bbad464 (PMC10749789; doi:10.1093/bib/bbad464)
Supplement: supplementary_table_3_bbad464 [file supplementary_table_3_bbad464.xlsx]

## Sheet: Sheet1
Prediction results of layer-specific genes by different methods
		151507			151508			151509			151510			151669			151670			151671			151672			151673			151674			151675			151676
Method	Gene	PCC	Pvalue	-log10	PCC	Pvalue	-log10	PCC	Pvalue	-log10	PCC	Pvalue	-log10	PCC	Pvalue	-log10	PCC	Pvalue	-log10	PCC	Pvalue	-log10	PCC	Pvalue	-log10	PCC	Pvalue	-log10	PCC	Pvalue	-log10	PCC	Pvalue	-log10	PCC	Pvalue	-log10
Hist2ST	CCK	0.193081	8.27584e-49	48.0822	0.216099	1.72837e-47	46.7624	0.209482	8.18952e-107	106.087	0.200789	2.35892e-43	42.6273	0.019654	0.234481	0.629892	0.072211	1.9123e-05	4.71844	0.171308	1.94089e-28	27.712	0.214753	4.18062e-43	42.3788	0.285829	1.7287e-129	128.762	0.525332	9.50365e-260	259.022	0.432358	1.46026e-163	162.836	0.420955	1.11889e-148	147.951
	FABP7	0.129023	3.7578e-17	16.4251	0.102792	2.08793e-21	20.6803	0.0989535	3.27587e-19	18.4847	0.100557	6.84736e-12	11.1645	0.0272917	0.098726	1.00557	-0.00344482	0.838613	0.0764384	0.0844064	5.98462e-08	7.22296	0.0638978	5.08468e-05	4.29374	0.0299997	2.86103e-11	10.5435	0.0776919	5.20506e-17	16.2836	0.0904504	5.62782e-08	7.24966	0.114921	1.20247e-11	10.9199
	PVALB	0.107555	2.38043e-12	11.6233	0.0563233	1.10967e-14	13.9548	0.0787497	4.84955e-08	7.3143	0.0562157	0.000128773	3.89017	0.0816461	1.25129e-11	10.9026	0.0663605	1.12716e-08	7.94802	0.113779	2.55749e-13	12.5922	-0.0219216	0.164902	0.782775	0.13332	3.49555e-46	45.4565	0.265064	4.19862e-60	59.3769	0.169226	1.74369e-24	23.7585	0.0818818	1.41564e-06	5.84905
	AQP4	-0.101368	3.9813e-11	10.4	-0.119257	2.33247e-15	14.6322	-0.0809351	2.03897e-08	7.69059	-0.00992254	0.499488	0.301475	0.171949	1.08391e-25	24.965	0.145646	4.83643e-18	17.3155	0.00676621	0.664543	0.177477	0.0557377	0.00041023	3.38697	0.0369148	0.0259573	1.58574	0.162606	3.4949e-23	22.4566	0.0123501	0.45933	0.337876	0.0806407	2.03971e-06	5.69043
	HPCAL1	0.150311	3.26282e-32	31.4864	0.129831	1.00309e-40	39.9987	0.137811	1.47594e-62	61.8309	0.162722	7.28632e-29	28.1375	0.100133	1.26412e-09	8.89821	0.125941	7.67608e-14	13.1149	0.132396	1.55789e-17	16.8075	0.0992949	2.8754e-10	9.5413	0.13634	1.45235e-16	15.8379	0.212015	2.5398e-63	62.5952	0.200277	8.06777e-34	33.0932	0.14588	6.46489e-18	17.1894
	KRT17	0.112892	1.60196e-23	22.7953	0.121807	1.13512e-13	12.945	0.0709131	9.00264e-07	6.04563	0.0608463	3.40194e-05	4.46827	0.123181	1.49219e-42	41.8262	0.0815883	1.35318e-06	5.86864	0.166458	6.37434e-27	26.1956	0.185059	2.82234e-47	46.5494	0.181087	3.37055e-28	27.4723	0.158325	4.77379e-22	21.3211	0.120616	4.08058e-13	12.3893	0.128766	2.88952e-14	13.5392
	MOBP	0.303449	3.38539e-165	164.47	0.255179	4.00481e-66	65.3974	0.213591	1.29495e-165	164.888	0.302818	2.91928e-120	119.535	0.282128	5.84917e-68	67.2329	0.242117	7.6724e-48	47.1151	0.209488	5.48392e-42	41.2609	0.225071	2.78833e-47	46.5547	0.476166	2.34234e-205	204.63	0.585319	1e-99	99	0.535167	2.20113e-265	264.657	0.537871	9.16578e-259	258.038
	PCP4	0.14954	1.77969e-35	34.7497	0.184018	1.08025e-34	33.9665	0.0277066	0.055208	1.258	-0.0320136	0.0293131	1.53294	0.192448	7.0342e-32	31.1528	0.152968	9.24756e-20	19.034	0.139151	1.5099e-54	53.8211	0.106656	1.24087e-11	10.9063	0.204308	1.36367e-35	34.8653	0.20718	2.94615e-52	51.5307	0.184095	4.0367e-42	41.394	0.0928202	4.5083e-08	7.34599
HisToGene	CCK	0.0205333	0.182017	0.739887	0.0525789	0.000496275	3.30428	0.0460458	0.00143584	2.8429	0.0289461	0.0487987	1.31159	0.0837744	3.85336e-07	6.41416	0.114354	1.17538e-11	10.9298	0.0630991	5.16476e-05	4.28695	-0.0324142	0.0399958	1.39799	0.113595	6.31216e-12	11.1998	0.260308	5.89338e-58	57.2296	0.196132	1.77335e-32	31.7512	0.127778	4.54562e-14	13.3424
	FABP7	0.0832199	6.03592e-08	7.21926	0.0532215	0.000422864	3.3738	0.0186471	0.19698	0.705577	0.0108282	0.461161	0.336147	-0.011878	0.472464	0.325631	-0.0139677	0.40889	0.388394	-0.0119777	0.442681	0.353909	-0.00356929	0.821127	0.0855894	0.00582869	0.725219	0.139531	0.0713613	1.49843e-05	4.82436	0.0366665	0.0279834	1.5531	-0.00909447	0.592808	0.227086
	PVALB	-0.0309383	0.0443135	1.35346	-0.0376751	0.0126059	1.89942	-0.0261258	0.0706365	1.15097	0.00190485	0.896855	0.0472777	0.0319349	0.0533481	1.27288	0.0370514	0.0284277	1.54626	0.0421098	0.00693377	2.15903	0.0543466	0.000570857	3.24347	0.0969084	4.69324e-09	8.32853	0.135589	1.54788e-16	15.8103	0.183587	1.34788e-28	27.8703	0.115091	1.12133e-11	10.9503
	AQP4	-0.0181004	0.239429	0.620824	0.00624405	0.679375	0.16789	0.0107428	0.457328	0.339772	-0.0141041	0.337103	0.472237	-0.0246864	0.135333	0.868595	-0.0519074	0.00213357	2.67089	-0.00213963	0.890929	0.0501567	-0.0213573	0.176049	0.754366	-0.0374821	0.0237534	1.62427	0.00490459	0.766356	0.115569	-0.0172327	0.301824	0.520247	-0.0374756	0.027499	1.56068
	HPCAL1	0.0631307	4.01072e-05	4.39678	0.124351	1.41729e-16	15.8485	0.0859596	2.55179e-09	8.59315	0.0771691	1.44371e-07	6.84052	-0.0533302	0.00124657	2.90428	0.00960545	0.570093	0.244054	-0.0161337	0.301102	0.521286	-0.097516	5.94633e-10	9.22575	-0.00120537	0.942054	0.025924	0.140667	1.08175e-17	16.9659	0.104151	3.92553e-10	9.4061	-0.0335813	0.0482503	1.3165
	KRT17	-0.0430472	0.0051282	2.29003	-0.0363411	0.0161144	1.79279	-0.0129718	0.369459	0.432433	-0.0225917	0.124127	0.906133	0.00293664	0.859018	0.0659978	-0.026934	0.111227	0.953791	0.0294675	0.0588951	1.22992	0.00539384	0.732598	0.135134	-0.0321768	0.052274	1.28171	0.00210486	0.898527	0.046469	-0.0218944	0.189553	0.722269	0.0160402	0.345562	0.461474
	MOBP	0.0991881	1.03315e-10	9.98584	0.0854778	1.44135e-08	7.84123	0.0826611	1.01216e-08	7.99475	0.0679168	3.70233e-06	5.43152	-0.00473484	0.774579	0.110935	-0.00775668	0.646519	0.189419	0.000251811	0.987124	0.00562833	0.00834863	0.596911	0.22409	-0.0618897	0.000187162	3.72778	0.178764	9.41007e-28	27.0264	0.184297	8.26887e-29	28.0826	0.133289	3.47255e-15	14.4594
	PCP4	-0.0902381	4.19216e-09	8.37756	-0.112454	8.18211e-14	13.0871	-0.0669082	3.58305e-06	5.44575	-0.0685014	3.05098e-06	5.51556	0.0518408	0.00170262	2.76888	0.0560973	0.000902622	3.04449	0.078132	5.2998e-07	6.27574	0.0674113	1.91151e-05	4.71862	0.149932	9.64659e-20	19.0156	0.15874	3.71731e-22	21.4298	0.21034	3.33122e-37	36.4774	0.136381	7.82073e-16	15.1068
THItoGene	CCK	0.250627	3.91448e-52	51.4073	0.293021	2.78336e-70	69.5554	0.275148	3.63926e-61	60.439	0.346748	1.00259e-23	22.9989	0.214178	0.391112	0.407698	0.25319	0.00164964	2.78261	0.2538	1.97172e-61	60.7052	0.241554	2.11892e-54	53.6739	0.542819	5.10099e-278	277.292	0.527386	3.91019e-262	261.408	0.500746	2.41487e-227	226.617	0.478591	1.32026e-197	196.879
	FABP7	0.135103	1.13843e-18	17.9437	0.163796	9.67211e-28	27.0145	0.129185	2.82709e-19	18.5487	0.198085	1.6142e-13	12.792	0.217926	0.278208	0.55563	0.129966	0.0763831	1.117	0.140915	2.05452e-07	6.68729	0.134252	2.18226e-09	8.66109	0.138404	5.00346e-17	16.3007	0.18048	2.89572e-28	27.5382	0.127805	1.4872e-14	13.8276	0.129926	1.68986e-14	13.7721
	PVALB	0.149396	1.60881e-22	21.7935	0.140515	8.97572e-21	20.0469	0.0615631	2.01467e-05	4.6958	0.241926	0.00430974	2.36555	0.17448	6.44552e-06	5.19074	0.154561	1.01286e-05	4.99445	0.128489	1.34964e-16	15.8698	0.228858	0.0674909	1.17075	0.241155	2.62016e-49	48.5817	0.274149	2.49742e-64	63.6025	0.225639	1.07924e-42	41.9669	0.184907	5.4869e-28	27.2607
	AQP4	0.0667323	1.41405e-05	4.84954	0.103325	6.99735e-12	11.1551	0.116989	0.239812	0.620129	0.131818	0.0303152	1.51834	0.164933	9.66981e-24	23.0146	0.178971	1.44502e-26	25.8401	0.107918	4.01419e-12	11.3964	0.170577	7.59632e-06	5.1194	0.160739	1.72788e-22	21.7625	0.149401	8.82668e-20	19.0542	0.230739	3.64136e-15	14.4387	0.187644	2.42447e-07	6.61538
	HPCAL1	0.288739	3.46989e-35	34.4597	0.290277	5.29525e-45	44.2761	0.27129	3.51823e-59	58.4537	0.301072	1.79095e-43	42.7469	0.347702	8.77152e-15	14.0569	0.286688	4.68061e-16	15.3297	0.256348	4.28535e-16	15.368	0.233296	2.22431e-17	16.6528	0.237241	9.86461e-48	47.0059	0.310829	4.27211e-83	82.3694	0.275553	1.77741e-46	45.7502	0.295097	3.18638e-25	24.4967
	KRT17	0.241627	2.22887e-20	19.6519	0.198962	3.5621e-23	22.4483	0.167538	2.89763e-06	5.53796	0.14349	1.64139e-12	11.7848	0.279429	1.19714e-66	65.9219	0.171423	1.77586e-24	23.7506	0.181326	1.02586e-31	30.9889	0.225438	1.96272e-47	46.7071	0.208866	3.72964e-37	36.4283	0.213846	2.97626e-39	38.5263	0.192714	8.37445e-18	17.077	0.174221	1.5297e-17	16.8154
	MOBP	0.404622	3.08788e-166	165.51	0.387165	5.364e-84	83.2705	0.349879	4.39576e-69	68.357	0.350607	2.12283e-97	96.6731	0.36923	7.9911e-62	61.0974	0.353044	3.16094e-70	69.5002	0.321497	8.98443e-32	31.0465	0.295411	7.5756e-36	35.1206	0.60539	1e-99	99	0.568556	1.2847075005e-313	312.891	0.597345	1e-99	99	0.588193	3.38e-321	320.471
	PCP4	0.213443	9.74246e-45	44.0113	0.250563	5.11972e-41	40.2908	0.178326	5.62069e-14	13.2502	0.132969	0.0248138	1.60531	0.14996	7.37127e-20	19.1325	0.169742	3.65344e-05	4.4373	0.242822	3.1374e-56	55.5034	0.184824	7.3326e-08	7.13474	0.346983	1.84378e-103	102.734	0.356799	1.04421e-110	109.981	0.343157	8.29467e-100	99.0812	0.251639	4.06924e-51	50.3905
